# Supplementary material for: Determining the optimal areas of effort in terms of force and force-velocity based on the functional state of the neuromuscular system in the training of elite female judokas
Source: PeerJ. 2022 May 20;10:e13468. doi: 10.7717/peerj.13468 (PMC9126141; doi:10.7717/peerj.13468)
Supplement: Supplemental Information 1 — The percentage ratio of the value of the neuromuscular system indices of the female judokas with different levels of qualification, depending on the force and force-velocity effort. The number of corrections of the force effort and force-velocity effort applied in the training of the female judokas of the experimental group are presented. Also presented are Optimal areas of force effort and force-velocity effort based on the Tmax indices of the tested muscles, Optimal areas of force effort training (A) and force-velocity (B) depending on the Fy indices of the tested muscles and Optimal areas of force effort and force-velocity effort depending on the J indices of the extensor muscles of the leg and the extensor muscles of the foot plantar area. [file peerj-10-13468-s001.xlsx]

## Sheet: Sheet1
Table 1. Dependency of the time to reach the maximum degree of contraction of the rectus femoris muscle on the force and force-velocity efforts in the preparatory and competition periods
Period	Number of two-week cycles	Effort of force ( R )	Effort of force-velocity ( R )
Preparatory	1	0.773	0.743
	2	0.764	0.735
	3	0.786	0.76
	4	0.804	0.755
	5	0.609	0.589
	6	0.741	0.657
	7	0.703	0.701
	8	0.686	0.766
	9	0.573	0.793
	10	0.674	0.645
	11	0.714	0.639
	12	0.803	0.779
Competition	13	0.832	0.659
	14	0.814	0.72
	15	0.788	0.731
	16	0.702	0.729
	17	0.814	0.695
	18	0.801	0.723
	19	0.797	0.74
	20	0.678	0.706
	21	0.626	0.737
	22	0.559	0.699
	23	0.705	0.733
	24	0.766	0.729
Table 2. Dependency of the time to reach the maximum contraction of the biceps femoris muscle on the force and force-velocity efforts in the preparatory and competition periods
Period	Number of two-week cycles	Effort of force ( R )	Effort of force-velocity ( R )
Preparatory	1	0.78	0.752
	2	0.749	0.744
	3	0.723	0.754
	4	0.633	0.677
	5	0.813	0.632
	6	0.793	0.62
	7	0.767	0.68
	8	0.553	0.732
	9	0.724	0.718
	10	0.744	0.786
	11	0.754	0.715
	12	0.793	0.764
Competition	13	0.854	0.751
	14	0.823	0.764
	15	0.79	0.773
	16	0.739	0.735
	17	0.788	0.702
	18	0.802	0.679
	19	0.831	0.64
	20	0.769	0.548
	21	0.749	0.68
	22	0.725	0.733
	23	0.769	0.752
	24	0.772	0.729
Table 3. Dependency of the time to reach the maximum contraction of the gastrocnemius muscle on the force and force-velocity efforts in the preparatory and competition periods
Perioada	Number of two-week cycles	Effort of force ( R )	Effort of force-velocity ( R )
Pregătitoare	1	0.791	0.744
	2	0.734	0.755
	3	0.724	0.753
	4	0.622	0.689
	5	0.788	0.655
	6	0.822	0.677
	7	0.799	0.712
	8	0.804	0.766
	9	0.787	0.744
	10	0.755	0.795
	11	0.763	0.722
	12	0.796	0.775
Competiţională	13	0.833	0.785
	14	0.853	0.788
	15	0.836	0.797
	16	0.827	0.768
	17	0.817	0.748
	18	0.829	0.728
	19	0.822	0.687
	20	0.81	0.577
	21	0.789	0.655
	22	0.804	0.738
	23	0.795	0.758
	24	0.825	0.788
Table 4. Dependency of the time to reach the maximum contraction of the latissimus dorsi muscle on the force and force-velocity efforts in the preparatory and competition periods
Period	Number of two-week cycles	Effort of force ( R )	Effort of force-velocity ( R )
Preparatory	1	0.755	0.768
	2	0.764	0.766
	3	0.774	0.749
	4	0.688	0.768
	5	0.788	0.822
	6	0.799	0.818
	7	0.832	0.832
	8	0.805	0.799
	9	0.785	0.826
	10	0.744	0.807
	11	0.786	0.789
	12	0.815	0.835
Competition	13	0.798	0.824
	14	0.845	0.828
	15	0.885	0.833
	16	0.823	0.699
	17	0.793	0.588
	18	0.756	0.697
	19	0.794	0.786
	20	0.844	0.796
	21	0.827	0.806
	22	0.819	0.787
	23	0.733	0.746
	24	0.723	0.799
Table 5. Dependency of the time to reach the maximum contraction of biceps and triceps brachii muscles on the force and force-velocity efforts in the preparatory and competition periods
Period	Nuber of two-week cycle	Effort of force ( R )	Effort of force-veloncity ( R )
Preparatory	1	0.754	0.789
	2	0.785	0.766
	3	0.788	0.789
	4	0.736	0.793
	5	0.768	0.687
	6	0.754	0.734
	7	0.701	0.754
	8	0.755	0.738
	9	0.789	0.662
	10	0.604	0.686
	11	0.734	0.687
	12	0.768	0.746
Competition	13	0.648	0.8
	14	0.748	0.795
	15	0.722	0.801
	16	0.706	0.799
	17	0.749	0.798
	18	0.599	0.698
	19	0.687	0.768
	20	0.762	0.754
	21	0.698	0.798
	22	0.743	0.706
	23	0.783	0.784
	24	0.723	0.745

## Sheet: Sheet2
Table 6. Dependency of the rectus femoris muscle elasticity on the force and force-velocity efforts in the preparatory and competition periods
Period	Number of two-week cycles	Effort of force ( R )	Effort of force-velocity (R )
Preparatory	1	0.852	0.822
	2	0.833	0.807
	3	0.844	0.802
	4	0.78	0.788
	5	0.72	0.511
	6	0.777	0.6
	7	0.765	0.655
	8	0.711	0.7
	9	0.789	0.753
	10	0.756	0.806
	11	0.722	0.824
	12	0.713	0.822
Competition	13	0.677	0.784
	14	0.699	0.757
	15	0.76	0.764
	16	0.733	0.743
	17	0.688	0.722
	18	0.709	0.766
	19	0.692	0.74
	20	0.578	0.715
	21	0.629	0.695
	22	0.688	0.733
	23	0.722	0.746
	24	0.757	0.769
Table 7. Dependency of the biceps femoris muscle elasticity on the force and force-velocity efforts in the preparatory and competition periods
Period	Number of two-week cycles	Effort of force ( R )	Effprt of force-velocity ( R )
Preparatory	1	0.832	0.809
	2	0.822	0.802
	3	0.815	0.796
	4	0.793	0.785
	5	0.705	0.656
	6	0.734	0.977
	7	0.757	0.696
	8	0.769	0.724
	9	0.78	0.788
	10	0.688	0.799
	11	0.669	0.826
	12	0.756	0.816
Competition	13	0.735	0.806
	14	0.722	0.808
	15	0.509	0.721
	16	0.643	0.697
	17	0.708	0.705
	18	0.722	0.725
	19	0.734	0.745
	20	0.78	0.79
	21	0.675	0.734
	22	0.722	0.782
	23	0.785	0.799
	24	0.766	0.805
Table 8. Dependency of the gastrocnemius femoris muscle elasticity on the force and force-velocity efforts in the preparatory and competition periods
Period	Numer of two-week cycles	Effort of force ( R )	Effort of force-velocity ( R )
Preparatory	1	0.789	0.775
	2	0.761	0.754
	3	0.766	0.714
	4	0.725	0.698
	5	0.82	0.522
	6	0.78	0.588
	7	0.776	0.643
	8	0.651	0.694
	9	0.755	0.709
	10	0.75	0.723
	11	0.844	0.756
	12	0.699	0.798
Competition	13	0.689	0.763
	14	0.675	0.833
	15	0.69	0.805
	16	0.722	0.788
	17	0.705	0.744
	18	0.687	0.731
	19	0.669	0.745
	20	0.732	0.72
	21	0.52	0.698
	22	0.677	0.797
	23	0.705	0.723
	24	0.768	0.766
Table 9. Dependency of the latissimus dorsi muscle elasticity on the force and force-velocity efforts in the preparatory and competition periods
Period	Numer of two-week cycles	Effort of force (R )	Effort of force-velocity ( R )
Preparatory	1	0.746	0.758
	2	0.74	0.788
	3	0.789	0.796
	4	0.743	0.758
	5	0.804	0.679
	6	0.763	0.732
	7	0.784	0.769
	8	0.654	0.689
	9	0.754	0.809
	10	0.745	0.748
	11	0.675	0.733
	12	0.783	0.754
Competition	13	0.786	0.822
	14	0.749	0.816
	15	0.754	0.795
	16	0.684	0.733
	17	0.723	0.754
	18	0.72	0.735
	19	0.799	0.711
	20	0.844	0.739
	21	0.822	0.8
	22	0.826	0.733
	23	0.802	0.688
	24	0.759	0.726
Table 10. Dependency of the biceps and triceps brachii muscles elasticity on the force and force-velocity efforts in the preparatory and competition periods
Period	Numer of two-week cycles	Effort of force ( R )	Effort of force-velocity ( R )
Preparatory	1	0.785	0.749
	2	0.755	0.746
	3	0.734	0.72
	4	0.722	0.706
	5	0.811	0.634
	6	0.788	0.576
	7	0.769	0.695
	8	0.766	0.698
	9	0.839	0.728
	10	0.764	0.795
	11	0.799	0.748
	12	0.757	0.738
Competition	13	0.785	0.745
	14	0.724	0.803
	15	0.816	0.786
	16	0.799	0.734
	17	0.674	0.689
	18	0.678	0.742
	19	0.732	0.694
	20	0.687	0.657
	21	0.578	0.643
	22	0.675	0.72
	23	0.726	0.756
	24	0.755	0.774

## Sheet: Sheet3
Table 11. Dependency of the explosive strength of the extensor muscles of the leg and the extensor muscles of the foot plantar area on the force and force-velocity efforts in the preparatory and competition periods
Period	Number of two-week cycles	Effort of force ( R )	Effort of force-velocity ( R )
Preparatory	1	0.678	0.649
	2	0.677	0.676
	3	0.689	0.642
	4	0.638	0.7
	5	0.684	0.69
	6	0.623	0.678
	7	0.722	0.714
	8	0.699	0.673
	9	0.735	0.732
	10	0.722	0.742
	11	0.718	0.715
	12	0.699	0.731
Competition	13	0.745	0.738
	14	0.735	0.753
	15	0.722	0.751
	16	0.684	0.726
	17	0.764	0.753
	18	0.763	0.745
	19	0.722	0.738
	20	0.711	0.72
	21	0.688	0.697
	22	0.675	0.683
	23	0.696	0.657
	24	0.705	0.692
Table 12. Dependency of the explosive strength of biceps, triceps and back muscles on the force (Hc) and force-velocity (Hcc) efforts in the preparatory and competition periods
Period	Number of two0week cycles	biceps, triceps muscles ( R)		latissimus muscle ( R)
		Hc	Hcc	Hc	Hcc
Preparatory	1	0.645	0.657	0.622	0.633
	2	0.654	0.673	0.628	0.673
	3	0.613	0.642	0.628	0.657
	4	0.7	0.884	0.675	0.684
	5	0.648	0.695	0.674	0.626
	6	0.578	0.643	0.628	0.655
	7	0.622	0.722	0.727	0.697
	8	0.673	0.711	0.738	0.724
	9	0.663	0.694	0.684	0.688
	10	0.596	0.573	0.679	0.7
	11	0.637	0.675	0.728	0.687
	12	0.689	0.684	0.744	0.699
Competition	13	0.724	0.734	0.722	0.726
	14	0.736	0.711	0.738	0.727
	15	0.696	0.724	0.747	0.736
	16	0.738	0.728	0.75	0.742
	17	0.739	0.733	0.752	0.744
	18	0.728	0.73	0.74	0.72
	19	0.688	0.716	0.727	0.725
	20	0.59	0.685	0.715	0.708
	21	0.633	0.642	0.688	0.675
	22	0.634	0.688	0.673	0.708
	23	0.692	0.707	0.639	0.702
	24	0.701	0.729	0.675	0.723

## Sheet: Sheet4
Table 1. Number of force and force-velocity efforts corrections applied in the training of the female judokas in group A, categories I and CMS (n = 11)
Nr. ciclu		Număr sportivă																						Total
		1		2		3		4		5		6		7		8		9		10		11
		+	-	+	-	+	-	+	-	+	-	+	-	+	-	+	-	+	-	+	-	+	-	+	-
I	F	-	-	-	-	-	1	-	1	-	-	-	1	-	-	-	1	-	-	-	1	-	-	-	5
	F-V	-	-	-	-	-	-	-	-	1	-	1	-	1	-	-	-	-	-	1	1	-	1	4	2
II	F	-	1	1	1	-	1	-	1	1	1	-	1	-	-	-	1	-	1	-	-	1	2	3	11
	F-V	-	-	-	-	1	1	2	-	2	-	1	1	1	2	2	-	2	-	1	1	-	-	12	5
III	F	-	-	-	1	1	-	1	1	-	-	-	1	-	-	1	-	-	-	-	-	1	1	4	4
	F-V	-	-	-	-	1	1	1	2	2	2	-	-	1	2	2	2	1	-	1	1	1	1	10	11
IV	F	-	2	1	-	1	-	-	-	-	1	-	1	-	-	-	-	1	-	1	-	-	1	4	5
	F-V	2	1	1	2	-	1	1	1	2	1	1	1	-	-	1	-	1	-	1	1	-	-	10	8
V	F	-	2	1	-	-	2	-	-	1	-	-	-	1	-	2	-	1	-	1	-	1	-	8	4
	F-V	-	2	-	1	1	1	1	-	-	-	-	-	1	-	1	-	1	1	-	-	-	-	5	5
VI	F	1	1	1	-	-	3	1	1	1	-	1	-	1	-	2	1	1	-	-	1	-	-	9	7
	F-V	1	-	1	-	1	1	-	-	1	1	-	-	1	-	1	-	-	-	-	1	1	1	7	4
VII	F	-	-	-	-	1	-	-	1	1	-	1	-	1	1	-	-	-	-	-	2	-	-	4	4
	F-V	-	-	-	1	1	-	-	1	-	-	-	1	-	-	1	-	1	1	-	-	1	-	4	4
VIII	F	1	-	-	1	1	-	2	-	-	1	-	-	-	1	-	-	-	-	-	-	1	1	5	4
	F-V	-	1	-	-	-	1	1	1	1	-	1	1	-	-	-	-	2	-	1	1	1	1	7	6
IX	F	-	1	-	2	-	-	1	-	-	-	-	1	-	1	1	-	1	1	-	-	2	2	5	8
	F-V	1	1	1	2	1	-	2	1	1	-	-	-	1	-	1	2	-	-	-	1	1	1	9	8
X	F	-	2	-	1	-	-	-	-	-	1	-	1	-	1	-	1	2	1	2	2	1	3	5	13
	F-V	-	-	-	-	1	-	-	1	2	-	1	-	1	-	1	2	-	-	1	1	1	-	8	4
XI	F	-	-	1	-	-	1	-	-	1	1	-	1	-	-	-	-	2	1	1	2	1	1	6	7
	F-V	1	-	2	-	1	1	-	1	1	-	2	-	1	1	1	-	1	1	-	-	2	-	12	4
XII	F	-	-	1	-	-	1	-	1	-	1	1	1	-	-	1	1	2	-	1	1	-	1	6	7
	F-V	-	1	-	-	-	1	1	-	1	1	1	1	-	1	-	1	-	1	1	1	1	-	5	8
Total	F	2	9	6	6	4	9	5	6	5	6	3	8	3	4	7	6	10	4	6	9	3	12	59	79
	F-V	5	6	4	5	8	9	7	8	13	6	9	5	9	6	13	5	9	5	7	9	8	4	92	68
Note: F – force; F-V - force-velocity; positive (+) corrections; negative (-) corrections
Table 2. Number of force and force-velocity efforts corrections applied in the training of the female judokas in group B, category MS (n = 11)
Nr. ciclu		Număr sportivă																						Total
		1		2		3		4		5		6		7		8		9		10		11
		+	-	+	-	+	-	+	-	+	-	+	-	+	-	+	-	+	-	+	-	+	-	+	-
I	F	-	-	-	1	-	1	-	-	-	1	-	-	-	-	-	1	-	-	-	1	-	-	-	5
	F-V	-	-	-	-	-	1	-	-	1	1	-	1	-	-	-	-	-	-	-	1	-	-	1	4
II	F	1	1	-	1	1	1	1	2	1	2	1	1	-	1	1	1	-	1	1	-	-	-	7	11
	F-V	-	1	-	1	1	1	-	-	-	1	-	-	-	1	-	1	2	-	2	-	1	1	6	7
III	F	2	-	1	1	1	-	1	-	1	-	1	-	2	-	1	-	1	-	1	-	-	-	12	1
	F-V	-	-	1	1	2	-	1	1	-	-	-	-	-	1	-	-	1	1	1	1	-	-	6	5
IV	F	1	1	-	1	-	1	-	1	-	-	1	1	-	-	-	-	-	-	-	1	-	1	2	7
	F-V	-	-	-	1	-	1	1	2	-	-	-	1	1	1	-	1	1	2	-	-	1	1	4	10
V	F	1	2	-	-	-	-	-	-	1	1	1	-	1	-	-	-	1	-	-	-	-	-	5	3
	F-V	-	1	-	1	1	1	-	-	-	-	1	1	-	-	1	1	2	-	1	1	-	-	6	6
VI	F	2	-	1	2	-	2	1	1	1	-	1	-	2	-	1	2	-	1	2	-	-	-	11	8
	F-V	-	2	-	1	-	-	-	1	1	-	1	-	1	1	-	-	1	1	-	1	1	-	5	7
VII	F	-	-	1	1	1	-	-	-	-	-	1	1	-	-	1	1	-	-	-	1	1	1	5	5
	F-V	2	-	-	-	-	-	1	1	-	1	1	-	-	-	1	2	2	-	1	1	-	-	8	5
VIII	F	-	-	1	-	1	-	-	-	-	-	2	-	2	-	1	-	1	1	-	-	-	1	8	2
	F-V	2	-	-	-	-	-	1	1	-	-	-	-	1	1	-	1	1	-	-	-	2	-	7	3
IX	F	2	2	-	1	-	1	-	-	-	-	1	1	1	-	-	-	2	-	1	1	-	-	7	6
	F-V	1	1	1	2	1	-	2	1	1	-	-	-	1	-	1	2	-	-	-	1	1	1	9	8
X	F	1	-	1	1	-	1	1	-	1	-	1	-	1	-	1	1	1	-	1	-	2	1	11	4
	F-V	-	-	2	-	2	3	1	1	2	-	1	2	1	1	2	1	-	1	-	-	1	1	12	10
XI	F	1	1	1	1	-	1	2	-	1	1	-	-	2	2	-	1	1	1	2	1	-	-	10	9
	F-V	-	2	2	-	-	-	1	-	1	1	2	1	2	1	1	1	-	1	2	1	-	1	11	9
XII	F	-	-	1	-	2	-	1	-	3	-	-	-	-	-	1	1	-	-	1	1	2	2	11	4
	F-V	-	1	1	1	-	1	-	-	-	-	-	-	1	-	1	-	1	1	1	-	1	-	6	4
Total	F	11	7	7	10	6	8	7	4	9	5	10	4	11	3	7	8	7	4	9	6	5	6	89	65
	F-V	5	8	7	8	7	8	8	8	6	4	6	6	8	7	7	10	10	7	8	7	8	5	81	78

## Sheet: Sheet5
Graup A					Group A				Grop A					Graup A				Graup A				Graup A				Graup A
F1- force of the back lumbar muscles, kg					F2 – force of thigh muscles, kg				F3 – force of gastrocnemius muscles, kg					F4 – force of biceps, kg				F5 – force of triceps, kg				F-V1 – explosive strength of lower limbs muscles, kg				F-V2 – five throws over shoulder, sec.				F-V3 - five throws with turning and foot sweep, sec.				F-V4 – rope climbing 4 m, sec.
athletes	initial	final			athletes	initial	final		athletes	initial	final			athletes	initial	final		athletes	initial	final		athletes	initial	final		athletes	initial	final		athletes	initial	final		athletes	initial	final
1	88	95			1	138	145		1	95	103			1	58	63		1	55	61		1	183	194		1	10.4	10.1		1	11.3	10.2		1	14.4	13.3
2	90	97			2	140	148		2	97	105			2	60	66		2	57	63		2	185	197		2	10.8	10.6		2	11.8	10.6		2	14.6	13.6
3	83	91			3	134	142		3	91	99			3	53	59		3	49	56		3	180	191		3	9.7	9.4		3	10.3	9.6		3	13.9	12.8
4	89	96			4	139	146		4	96	104			4	59	64		4	56	62		4	184	196		4	10.5	10.2		4	11.5	10.5		4	14.5	13.4
5	84	92			5	135	143		5	91	100			5	54	59		5	50	56		5	179	191		5	9.7	9.5		5	10.5	9.5		5	14	12.9
6	92	98			6	141	149		6	99	106			6	62	66		6	58	64		6	187	197		6	11.5	10.9		6	11.9	10.7		6	14.7	13.6
7	85	92			7	135	143		7	92	99			7	56	60		7	52	57		7	180	192		7	9.8	9.6		7	10.7	9.7		7	14.1	13
8	93	99			8	143	150		8	100	107			8	62	67		8	59	65		8	187	198		8	11.6	10.9		8	12.2	10.8		8	14.8	13.7
9	86	93			9	136	143		9	93	100			9	56	61		9	53	59		9	182	194		9	10.1	9.6		9	10.9	9.8		9	14.2	13.1
10	94	101			10	144	150		10	101	108			10	63	67		10	60	65		10	188	198		10	11.5	10.7		10	12.3	10.9		10	14.9	13.8
11	87	94			11	137	144		11	94	101			11	57	62		11	54	60		11	182	195		11	10.3	9.7		11	11.1	10.1		11	14.3	13.2
Group B					Group B				Group B					Group B				Group B				Group B				Group B				Group B				Group B
athletes	initial	final			athletes	initial	final		athletes	initial	final			athletes	initial	final		athletes	initial	final		athletes	initial	final		athletes	initial	final		athletes	initial	final		athletes	initial	final
1	89	92			1	138	141		1	97	99			1	57	59		1	55	59		1	183	188		1	10.6	10.4		1	11.2	10.8		1	14.2	14
2	91	94			2	140	143		2	99	101			2	61	61		2	57	61		2	185	190		2	11.1	10.9		2	11.7	11.3		2	14.4	14.2
3	84	87			3	133	136		3	92	93			3	53	54		3	50	54		3	178	183		3	9.6	9.5		3	10.4	10		3	13.6	13.5
4	90	93			4	139	142		4	98	100			4	58	61		4	56	60		4	184	189		4	10.9	10.7		4	11.3	10.9		4	14.3	14.1
5	85	88			5	134	137		5	93	94			5	53	55		5	51	55		5	179	184		5	9.8	9.6		5	10.6	10.1		5	13.8	13.6
6	92	95			6	141	144		6	101	103			6	62	62		6	59	62		6	186	191		6	11.3	11.1		6	11.8	11.5		6	14.4	14.3
7	86	89			7	135	138		7	93	95			7	54	56		7	52	56		7	181	185		7	10.1	9.9		7	10.7	10.2		7	13.9	13.7
8	94	96			8	143	145		8	102	104			8	63	63		8	59	63		8	187	192		8	11.6	11.3		8	12	11.6		8	14.6	14.4
9	87	90			9	136	139		9	95	96			9	55	57		9	53	57		9	182	187		9	10.2	10.1		9	10.8	10.3		9	14	13.8
10	95	97			10	144	146		10	103	105			10	64	64		10	60	64		10	188	194		10	11.9	11.7		10	12.4	11.7		10	14.9	14.5
11	88	91			11	137	141		11	96	98			11	56	58		11	55	58		11	182	187		11	10.4	10.2		11	11.1	10.6		11	14.1	13.9

## Sheet: Sheet6
Group C					Group C				Group C					Group C				Group C				Group C				Group C				Group C				Group C
F1- force of the back lumbar muscles, kg					F2 – force of thigh muscles, kg				F3 – force of gastrocnemius muscles, kg					F4 – force of biceps, kg				F5 – force of triceps, kg				F-V1 – explosive strength of lower limbs muscles, kg				F-V2 – five throws over shoulder, sec.				F-V3 - five throws with turning and foot sweep, sec.				F-V4 – rope climbing 4 m, sec.
athletes	initial	final	ordine		athletes	initial	final		athletes	initial	final			athletes	initial	final		athletes	initial	final		athletes	initial	final		athletes	initial	final		athletes	initial	final		athletes	initial	final
1	113	123			1	146	158		1	116	124			1	68	73		1	65	68		1	204	216		1	10.1	9.5		1	11.1	10.4		1	13.5	12.5
2	115	125			2	148	160		2	119	124			2	73	76		2	67	71		2	207	218		2	10.8	10.1		2	11.5	11.1		2	13.9	13.1
3	107	118			3	143	156		3	111	122			3	65	69		3	60	64		3	199	211		3	9.1	8		3	9.8	8.7		3	12.6	11.1
4	114	124			4	147	159		4	117	124			4	69	74		4	66	69		4	205	217		4	10.4	9.9		4	11.3	10.8		4	13.7	12.8
5	109	119			5	143	156		5	112	123			5	65	69		5	61	64		5	200	212		5	9.1	8.1		5	10.1	9.1		5	12.5	11.5
6	116	125			6	149	161		6	119	126			6	74	79		6	68	72		6	208	219		6	11.2	10.3		6	11.7	11.4		6	14.1	13.3
7	110	120			7	143	157		7	114	123			7	65	70		7	62	65		7	201	213		7	9.3	8.3		7	10.2	9.5		7	12.4	11.8
8	117	126			8	151	162		8	120	126			8	76	80		8	68	73		8	209	220		8	11.3	10.5		8	11.9	11.8		8	14.4	13.4
9	112	121			9	144	156		9	114	122			9	66	71		9	63	66		9	202	214		9	9.5	8.4		9	10.5	9.8		9	12.5	12
10	111	127			10	156	165		10	121	126			10	77	81		10	67	74		10	210	221		10	11.6	11.3		10	12.1	11.9		10	14.6	13.6
11	112	122			11	145	157		11	115	123			11	67	72		11	64	67		11	203	215		11	9.8	9.1		11	10.8	10.1		11	13.2	12.2
Group D					Group D				Group D					Group D				Group D				Group D				Group D				Group D				Group D
athletes	initial	final			athletes	initial	final		athletes	initial	final			athletes	initial	final		athletes	initial	final		athletes	initial	final		athletes	initial	final		athletes	initial	final		athletes	initial	final
1	113	116			1	147	151		1	118.1	119.9			1	67	71		1	66	67		1	206	211		1	10.2	9.7		1	10.9	10.6		1	13.2	12.8
2	115	118			2	149	153		2	119.2	121.5			2	72	73		2	68	69		2	209	213		2	10.7	10.2		2	11.5	11.1		2	13.7	13.3
3	109	112			3	143	148		3	111.2	116.8			3	63	65		3	60	63		3	199	206		3	8.4	8.3		3	9.5	9.4		3	12	12.8
4	114	117			4	148	152		4	118.3	120.2			4	68	72		4	67	68		4	208	212		4	10.5	9.9		4	11.4	10.8		4	13.5	13.1
5	109	112			5	143	147		5	113.4	117.1			5	63	66		5	61	63		5	200	207		5	8.6	8.8		5	9.7	9.5		5	12.2	13
6	116	119			6	150	154		6	120.1	122.2			6	74	74		6	69	71		6	209	216		6	11.1	10.5		6	11.7	11.3		6	13.9	13.5
7	110	113			7	144	148		7	114.1	117.4			7	64	67		7	62	64		7	201	208		7	8.8	9.1		7	10.1	9.6		7	12.5	12.3
8	117	120			8	151	155		8	121.3	123.4			8	76	75		8	70	72		8	209	217		8	11.4	11.4		8	11.9	11.5		8	14.2	13.8
9	111	114			9	145	149		9	115.3	117.9			9	65	68		9	64	65		9	204	210		9	9.2	9.3		9	10.3	9.8		9	12.6	12.5
10	119	123			10	153	158		10	122.8	123.8			10	77	75		10	69	73		10	210	218		10	11.7	11.7		10	12.2	12.3		10	14.3	14.1
11	112	115			11	146	150		11	117.6	118.7			11	66	70		11	65	66		11	205	210		11	9.4	9.5		11	10.5	10.3		11	13.1	12.7

## Sheet: Sheet7
		Figure 3	Optimal areas of force effort and force-velocity effort based on the Tmax indices of the tested muscles
		A	–optimal effort area of the inner femoris muscle											B	optimal effort area of the thigh biceps muscle											C	optimal effort area of the latissimus dorsi
		groups				Number of sets (Hc, Hcc)												Number of sets (Hc, Hcc)								groups				Number of sets (Hc, Hcc)
			10	15	20	25	30	35	40	45					10	15	20	25	30	35	40	45					10	15	20	25	30	35	40	45
		I	93.2	111.2	129.2	147.2	165.3	183.4						I	89.8	102.8	115.8	128.8	141.8	154.8						I	160	176	192	208	225	240
	F		143.2	161.2	179.2	197.6	215.3	233.4					F		150	163	176	189	202	215					F			160	176.6	193.2	210	226.4	244	260
	F-V			86.6	101.6	116.6	131.6	146.6	161.6	176.7			F-V			95	105	115	120	130	145	161			F-V			180	196.6	213.2	230	246.4	266	280
				126.3	141.3	156.3	171.3	186.3	201.3	216.6						150	160	170	180	190	205	230
		II	76.6	94.6	112.6	130.6	148.6	166.7					F		73.2	86.2	99.2	112.2	125.2	138.2						II	140	156	172	188	205	220
	F		126.6	144.6	162.6	180.6	198.7	216.7						II	133.4	146.4	159.4	172.4	185.4	198.4					F			140	156.6	173.2	190	206.4	224	240
	F-V			73.3	88.3	103.3	118.3	133.3	148.3	163.3			F-V			80	90	100	110	120	130	145			F-V
				113.3	128.3	143.3	158.3	173.3	186.6	203.3						135	145	155	165	175	190	213
		III	60	78	96	114	132	150					F		40	53	66	79	92	105						III	100	116	132	148	164	180
	F		110	128	145.8	164	182	200							56.6	69.6	82.6	95.6	108.6	121.6					F		120	136	152	168	184	200
			160	178	196	214.3	232	250							100.2	113.2	126.2	139.2	152.2	165.2					F-V			120	136.6	153.2	170	186.4	204	220
	F-V			60	75	90	105	120	135	150				III	116.8	129.8	142.8	155.8	168.8	181.8
				100	115	130	145	160	175	190			F-V			50	60	70	80	90	100	110
				140	155	170	185	200	215	230						65	75	85	95	105	115	127
																105	115	125	135	145	160	179
																120	130	140	150	160	175	196

## Sheet: Sheet8
	Figure 4	Optimal areas of force effort training and force-velocity depending on the Fy indices of the tested muscles
		groups				Number of sets (Hc, Hcc)
			10	15	20	25	30	35	40	45
		I	32	33.4	34.8	36.2	37.6	39
	F		33	34.4	35.8	37.2	38.6	40
	F-V			32	33.16	34.32	35.48	36.68	37.8	39
				33	34.16	35.32	36.48	37.48	38.8	40
	F	II	31	32.2	33.4	34.6	35.8	37
	F-V			31	32	33	34	35	36	37
	F	III	29	30.2	31.4	32.6	33.8	35
	F-V			29	30	31	32	33	34	35

## Sheet: Sheet9
Figure 5	Optimal areas of force effort and force-velocity effort depending on the J indices of the extensor muscles of the leg and the extensor muscles of the foot plantar area
A		groups				Number of sets (Hc, Hcc)
			10	15	20	25	30	35	40	45
		I	500	434	368	302	236	170
	F	II	550	484	418	352	286	220
		III	600	536	472	408	344	280
		I		510	454.2	398.4	342.6	286.8	231	175
	F-V	II		555	499.2	443.4	387.6	331.8	276	220
		III		605	550.2	496.6	442.4	388.2	334	280
B		groups				Number of sets (Hc, Hcc)
			10	15	20	25	30	35	40	45
		I	120	105	90	75	60	45
	F	II	140	125	110	95	80	65
		III	160	145	130	115	100	85
		I		125	112.5	100	87.5	75	62.5	50
	F-V	II		145	132.5	120	107.5	95	82.5	70
		III		165	152.5	140	127.5	115	102.5	90
C		groups				Number of sets (Hc, Hcc)
			10	15	20	25	30	35	40	45
	F	I	200	173	146	119	92	65
		II	230	202	174	146	118	90
		III	256	226.8	197.6	168.4	139.2	110
	F-V	I		205	182.5	160	137.5	115	92.5	70
		II		235	211.7	188.4	165.1	141.8	118.5	95
		III		260	235	210	185	160	135	110

## Sheet: Sheet10
athletes	Group I -Cat. I		Group II-CMS		Group III-MS
1	47.6		47.8		46.6
2	51.2		51.4		50.8
3	56.4		55.8		56.7
4	62.5		61.7		61.8
5	69.3		68.6		68.7
6	77.6		77.3		76.4
7	82.3		84.2		81.7
	Group A (Cat. I + CMS)		EG		Group C (MS)	EG			Group B (Cat. I + CMS)		EG		Group D (MS)	EG
	Weight	weight categories	Age (years)		Weight	weight categories	Age (years)		Weight	weight categories	Age (years)		Weight	weight categories	Age (years)
1	47.6	48	20		46.6	47	21		47.2	48	22		46.3	48	22
2	51.2	52	21		50.8	52	20		51.6	52	21		50.5	52	21
3	56.4	57	23		56.7	57	22		55.8	57	23		55.8	57	23
4	62.5	63	24		61.8	63	24		62.7	63	20		51.5	63	20
5	69.3	70	22		68.7	70	23		69.6	70	24		68.4	70	24
6	77.6	78	25		76.4	78	25		77.2	78	25		76.7	78	25
7	82.3	(+)78	23		81.7	(+)78	22		81.8	(+)78	21		82.4	(+)78	21
8	47.8	47.8	21		51.1	52	23		47.4	48	22		50.8	52	22
9	51.4	51.4	22		56.2	57	24		51.6	52	24		56.5	57	24
10	55.8	55.8	24		61.4	63	25		55.6	57	23		62.4	63	23
11	61.7	61.7	25		68.7	70	23		62.4	63	22		69.3	70	22
	Weight	Age (years)
Mean	60.8455	22.6364
S.E.M.	1.69038	0.230109
S.D.	11.2127	1.52637
Variance	125.725	2.32981
Coef. Var.	0.184282	0.0674301
Minimum	46.3	20
Maximum	82.4	25
Sum	2677.2	996
N	44	44
